# Supplementary material for: Traditional Chinese Medicine in Patients With Primary Sjogren's Syndrome: A Randomized, Double-Blind, Placebo-Controlled Clinical Trial
Source: Front Med (Lausanne). 2021 Sep 28;8:744194. doi: 10.3389/fmed.2021.744194 (PMC8505713; doi:10.3389/fmed.2021.744194)
Supplement: Supplementary file 1 [file Table_1.XLSX]

## Sheet: table1
table 1
Baseline characteristics of the study participants.
	Placebo	TCM	p value
	(n=14)	(n=28)
Age	60.14±10.44	58.36±10.48	0.605
Gender			0.333
Women	13(92.86%)	28(100%)
Height (cm)	156.40±6.25	157.20±5.74	0.687
Weight (kg)	58.79±6.82	53.21±8.08	0.033*
BMI	23.98±2.08	21.52±2.96	0.008*
SBP (mmHg)	120.90±13.81	120.60±14.32	0.945
DBP (mmHg)	73.71±8.96	72.64±9.39	0.725
MBP (mmHg)	89.45±9.83	88.63±10.08	0.803
Biochemistry
ESR(mm/hr)	18.5(15)	24(22.5)	0.225
Hs-CRP(mg/dL)	0.04(0.2)	0.05(0.08)	0.592
GPT(IU/L)	21.5(7)	19(7)	0.676
CK (IU/L)	93(63)	83.5(48.5)	0.92
Creatinine (mg/dL)	0.72(0.19)	0.71(0.2)	0.65
RF(IU/mL)	20(0)	20(6.7)	0.432
C3(mg/dL)	96.15±12.97	92.84±16.84	0.523
C4(mg/dL)	20.94±3.62	18.52±4.15	0.071
IgG (mg/dL)	1370(300)	1505(485)	0.303
IgA(mg/dL)	297±159.6	282.3±107.2	0.726
anti-SSA			0.832
Negative	6(42.86%)	13(46.43%)
Positive	8(57.14%)	15(53.57%)
anti-SSB			0.619
Negative	10(71.43%)	22(78.57%)
Positive	4(28.57%)	6(21.43%)
ESSPRI	5.98±1.12	6.24±1.31	0.528
Severity of dryness during the last 2 weeks	6.50±1.79	7.11±1.40	0.234
Severity of fatigue during the last 2 weeks	6.07±1.82	6.36±1.89	0.643
Severity of pain during the last 2 weeks	5.36±1.98	5.25±2.22	0.88
(Joint or muscular pains in Arms or legs)
ESSDAI	0.00(2.00)	0.00(1.00)	0.703
PGA	5.95(2.00)	6.00(2.00)	0.52
VAS	5.00(3.00)	5.75(3.50)	0.735
PSQI Score	10.57±5.03	11.25±4.27	0.65
SF36
Physical Functioning	82.5(25)	67.5(30)	0.208
Role-Physical	87.5(100)	25(100)	0.142
Bodily Pain	62(18)	62(11)	0.148
General Health	45(20)	32.5(27.5)	0.055
Vitality	52.86±20.64	42.32±17.87	0.1
Social Functioning	87.5(37.5)	75(31.25)	0.29
Role-Emotional	50(100)	66.67(83.33)	0.569
Mental Health	56±24.66	52±20.57	0.581

## Sheet: table2
Table 2
Changes in primary and secondary endpoints at week 12.
	Placebo	TCM	p value
	(n=14)	(n=28)
Weight (kg)	-0.29±2.09	0±1.41	0.603
SBP (mmHg)	-1.14±10.43	3±20.21	0.386
DBP (mmHg)	-3.86±11.55	-1.5±7.46	0.428
MBP (mmHg)	-2.95±9.42	0±8.56	0.314
Biochemistry
ESR(mm/hr)	1.07±3.93	-0.39±5.72	0.395
Hs-CRP(mg/dL)	-0.01±0.05	0.02±0.15	0.429
GPT(IU/L)	1.29±5.41	-2.36±10.36	0.142
CK (IU/L)	-6.43±32.43	-4.57±48.54	0.898
Creatinine (mg/dL)	0.02±0.08	0±0.08	0.402
RF(IU/mL)	-4.07±-13.03	5.53±-10.37	0.282
C3(mg/dL)	-0.91±4.84	-2.17±7.31	0.564
C4(mg/dL)	-1±1.94	5.16±28.91	0.271
IgG (mg/dL)	42.86±99.03	-39.64±128.9	0.042*
IgA(mg/dL)	-5.76±21.96	-7.96±25.46	0.784
anti-SSA			1
Negative	6(42.86%)	12(42.86%)
Positive	8(57.14%)	16(57.14%)
anti-SSB			0.459
Negative	9(64.29%)	22(78.57%)
Positive	5(35.71%)	6(21.43%)
ESSPRI	-0.91±1.26*	-0.62±1.57	0.557
Severity of dryness during the last 2 weeks	-0.93±1.69	-1.14±1.74	0.706
Severity of fatigue during the last 2 weeks	-0.93±2.5	-0.75±2.68	0.836
Severity of pain during the last 2 weeks	-0.86±1.88	-0.07±2.09	0.242
(Joint or muscular pains in Arms or legs)
ESSDAI	-0.71±1.27	-0.57±1.07*	0.703
PGA	-0.24±1.36	-1.37±2.37*	0.057
VAS	-0.47±2.27	-0.82±2.38	0.654
PSQI Score	-0.71±1.86	-1.36±3.63	0.453
SF36
Physical Functioning	2.86±9.35	-0.36±15.27	0.476
Role-Physical	10.71±28.95	7.14±40.74	0.772
Bodily Pain	4.57±10.43	4.68±19.89	0.982
General Health	3.57±9.29	7.14±11.82*	0.33
Vitality	7.86±18.37	0.54±15.17	0.177
Social Functioning	1.79±21.29	5.36±15.38	0.537
Role-Emotional	4.76±31.64	-1.19±33.31	0.582
Mental Health	6.57±11.16*	2.71±14.49	0.388
